# Supplementary material for: Age-specific impact of COVID-19 on birth rates in Japan: An interrupted time-series analysis using national vital statistics
Source: PLoS One. 2026 Jan 21;21(1):e0341340. doi: 10.1371/journal.pone.0341340 (PMC12822959; doi:10.1371/journal.pone.0341340)
Supplement: S5 Table — (CSV) [file pone.0341340.s005.csv]

year	age	month	births	population
2015	Overall	1	84742	25994614
2015	Overall	2	75991	25994614
2015	Overall	3	81943	25994614
2015	Overall	4	83410	25994614
2015	Overall	5	83830	25994614
2015	Overall	6	83202	25994614
2015	Overall	7	88614	25994614
2015	Overall	8	86359	25994614
2015	Overall	9	86833	25994614
2015	Overall	10	85826	25994614
2015	Overall	11	80660	25994614
2015	Overall	12	84309	25994614
2015	15-19 years	1	1000	2911735
2015	15-19 years	2	912	2911735
2015	15-19 years	3	935	2911735
2015	15-19 years	4	1000	2911735
2015	15-19 years	5	984	2911735
2015	15-19 years	6	1017	2911735
2015	15-19 years	7	1116	2911735
2015	15-19 years	8	1044	2911735
2015	15-19 years	9	1004	2911735
2015	15-19 years	10	958	2911735
2015	15-19 years	11	976	2911735
2015	15-19 years	12	984	2911735
2015	20-24 years	1	7089	2954720
2015	20-24 years	2	6279	2954720
2015	20-24 years	3	6888	2954720
2015	20-24 years	4	7075	2954720
2015	20-24 years	5	6986	2954720
2015	20-24 years	6	6770	2954720
2015	20-24 years	7	7473	2954720
2015	20-24 years	8	7383	2954720
2015	20-24 years	9	7684	2954720
2015	20-24 years	10	7042	2954720
2015	20-24 years	11	6737	2954720
2015	20-24 years	12	7059	2954720
2015	25-29 years	1	22129	3235346
2015	25-29 years	2	20185	3235346
2015	25-29 years	3	21355	3235346
2015	25-29 years	4	21985	3235346
2015	25-29 years	5	22227	3235346
2015	25-29 years	6	21614	3235346
2015	25-29 years	7	22819	3235346
2015	25-29 years	8	22630	3235346
2015	25-29 years	9	23318	3235346
2015	25-29 years	10	22123	3235346
2015	25-29 years	11	20460	3235346
2015	25-29 years	12	21421	3235346
2015	30-34 years	1	30726	3654765
2015	30-34 years	2	27082	3654765
2015	30-34 years	3	29674	3654765
2015	30-34 years	4	30103	3654765
2015	30-34 years	5	30488	3654765
2015	30-34 years	6	30518	3654765
2015	30-34 years	7	32246	3654765
2015	30-34 years	8	31431	3654765
2015	30-34 years	9	31428	3654765
2015	30-34 years	10	31164	3654765
2015	30-34 years	11	29439	3654765
2015	30-34 years	12	30588	3654765
2015	35-39 years	1	19404	4209760
2015	35-39 years	2	17365	4209760
2015	35-39 years	3	18594	4209760
2015	35-39 years	4	18803	4209760
2015	35-39 years	5	18767	4209760
2015	35-39 years	6	18837	4209760
2015	35-39 years	7	20127	4209760
2015	35-39 years	8	19241	4209760
2015	35-39 years	9	19162	4209760
2015	35-39 years	10	19857	4209760
2015	35-39 years	11	18616	4209760
2015	35-39 years	12	19529	4209760
2015	40-44 years	1	4304	4808896
2015	40-44 years	2	4097	4808896
2015	40-44 years	3	4384	4808896
2015	40-44 years	4	4328	4808896
2015	40-44 years	5	4264	4808896
2015	40-44 years	6	4330	4808896
2015	40-44 years	7	4707	4808896
2015	40-44 years	8	4513	4808896
2015	40-44 years	9	4141	4808896
2015	40-44 years	10	4568	4808896
2015	40-44 years	11	4309	4808896
2015	40-44 years	12	4616	4808896
2015	45-49 years	1	90	4219392
2015	45-49 years	2	71	4219392
2015	45-49 years	3	113	4219392
2015	45-49 years	4	116	4219392
2015	45-49 years	5	114	4219392
2015	45-49 years	6	116	4219392
2015	45-49 years	7	126	4219392
2015	45-49 years	8	117	4219392
2015	45-49 years	9	96	4219392
2015	45-49 years	10	114	4219392
2015	45-49 years	11	123	4219392
2015	45-49 years	12	112	4219392
2016	Overall	1	82292	25698744
2016	Overall	2	76766	25698744
2016	Overall	3	81210	25698744
2016	Overall	4	79755	25698744
2016	Overall	5	80908	25698744
2016	Overall	6	80548	25698744
2016	Overall	7	85030	25698744
2016	Overall	8	84977	25698744
2016	Overall	9	85011	25698744
2016	Overall	10	83294	25698744
2016	Overall	11	77964	25698744
2016	Overall	12	79485	25698744
2016	15-19 years	1	927	2911629
2016	15-19 years	2	867	2911629
2016	15-19 years	3	947	2911629
2016	15-19 years	4	923	2911629
2016	15-19 years	5	936	2911629
2016	15-19 years	6	913	2911629
2016	15-19 years	7	984	2911629
2016	15-19 years	8	1010	2911629
2016	15-19 years	9	957	2911629
2016	15-19 years	10	894	2911629
2016	15-19 years	11	848	2911629
2016	15-19 years	12	893	2911629
2016	20-24 years	1	6816	2939386
2016	20-24 years	2	6160	2939386
2016	20-24 years	3	6671	2939386
2016	20-24 years	4	6726	2939386
2016	20-24 years	5	6857	2939386
2016	20-24 years	6	6844	2939386
2016	20-24 years	7	7211	2939386
2016	20-24 years	8	7192	2939386
2016	20-24 years	9	7517	2939386
2016	20-24 years	10	6846	2939386
2016	20-24 years	11	6552	2939386
2016	20-24 years	12	6802	2939386
2016	25-29 years	1	20932	3138684
2016	25-29 years	2	19195	3138684
2016	25-29 years	3	20590	3138684
2016	25-29 years	4	20775	3138684
2016	25-29 years	5	20996	3138684
2016	25-29 years	6	20733	3138684
2016	25-29 years	7	22039	3138684
2016	25-29 years	8	21865	3138684
2016	25-29 years	9	22510	3138684
2016	25-29 years	10	21151	3138684
2016	25-29 years	11	19926	3138684
2016	25-29 years	12	20003	3138684
2016	30-34 years	1	30110	3586320
2016	30-34 years	2	27890	3586320
2016	30-34 years	3	29298	3586320
2016	30-34 years	4	28987	3586320
2016	30-34 years	5	29513	3586320
2016	30-34 years	6	29298	3586320
2016	30-34 years	7	30823	3586320
2016	30-34 years	8	30737	3586320
2016	30-34 years	9	30872	3586320
2016	30-34 years	10	30373	3586320
2016	30-34 years	11	28363	3586320
2016	30-34 years	12	28754	3586320
2016	35-39 years	1	18948	4059863
2016	35-39 years	2	18059	4059863
2016	35-39 years	3	19025	4059863
2016	35-39 years	4	17958	4059863
2016	35-39 years	5	18207	4059863
2016	35-39 years	6	18229	4059863
2016	35-39 years	7	19255	4059863
2016	35-39 years	8	19338	4059863
2016	35-39 years	9	18768	4059863
2016	35-39 years	10	19318	4059863
2016	35-39 years	11	17832	4059863
2016	35-39 years	12	18392	4059863
2016	40-44 years	1	4455	4787367
2016	40-44 years	2	4480	4787367
2016	40-44 years	3	4572	4787367
2016	40-44 years	4	4262	4787367
2016	40-44 years	5	4280	4787367
2016	40-44 years	6	4436	4787367
2016	40-44 years	7	4579	4787367
2016	40-44 years	8	4715	4787367
2016	40-44 years	9	4265	4787367
2016	40-44 years	10	4584	4787367
2016	40-44 years	11	4331	4787367
2016	40-44 years	12	4525	4787367
2016	45-49 years	1	104	4275495
2016	45-49 years	2	115	4275495
2016	45-49 years	3	107	4275495
2016	45-49 years	4	124	4275495
2016	45-49 years	5	119	4275495
2016	45-49 years	6	95	4275495
2016	45-49 years	7	139	4275495
2016	45-49 years	8	120	4275495
2016	45-49 years	9	122	4275495
2016	45-49 years	10	128	4275495
2016	45-49 years	11	112	4275495
2016	45-49 years	12	116	4275495
2017	Overall	1	79318	25607586
2017	Overall	2	71881	25607586
2017	Overall	3	78171	25607586
2017	Overall	4	76320	25607586
2017	Overall	5	79969	25607586
2017	Overall	6	77148	25607586
2017	Overall	7	80693	25607586
2017	Overall	8	83061	25607586
2017	Overall	9	81943	25607586
2017	Overall	10	81124	25607586
2017	Overall	11	77077	25607586
2017	Overall	12	79441	25607586
2017	15-19 years	1	838	2894432
2017	15-19 years	2	760	2894432
2017	15-19 years	3	833	2894432
2017	15-19 years	4	807	2894432
2017	15-19 years	5	831	2894432
2017	15-19 years	6	863	2894432
2017	15-19 years	7	859	2894432
2017	15-19 years	8	938	2894432
2017	15-19 years	9	814	2894432
2017	15-19 years	10	807	2894432
2017	15-19 years	11	752	2894432
2017	15-19 years	12	798	2894432
2017	20-24 years	1	6682	2932345
2017	20-24 years	2	5855	2932345
2017	20-24 years	3	6385	2932345
2017	20-24 years	4	6254	2932345
2017	20-24 years	5	6766	2932345
2017	20-24 years	6	6368	2932345
2017	20-24 years	7	6834	2932345
2017	20-24 years	8	7073	2932345
2017	20-24 years	9	7222	2932345
2017	20-24 years	10	6843	2932345
2017	20-24 years	11	6421	2932345
2017	20-24 years	12	6569	2932345
2017	25-29 years	1	20395	3064190
2017	25-29 years	2	18045	3064190
2017	25-29 years	3	19750	3064190
2017	25-29 years	4	19602	3064190
2017	25-29 years	5	20440	3064190
2017	25-29 years	6	19674	3064190
2017	25-29 years	7	20757	3064190
2017	25-29 years	8	21096	3064190
2017	25-29 years	9	21561	3064190
2017	25-29 years	10	20479	3064190
2017	25-29 years	11	19181	3064190
2017	25-29 years	12	19979	3064190
2017	30-34 years	1	28833	3515023
2017	30-34 years	2	26029	3515023
2017	30-34 years	3	28331	3515023
2017	30-34 years	4	27865	3515023
2017	30-34 years	5	29554	3515023
2017	30-34 years	6	28197	3515023
2017	30-34 years	7	29415	3515023
2017	30-34 years	8	30426	3515023
2017	30-34 years	9	29843	3515023
2017	30-34 years	10	29699	3515023
2017	30-34 years	11	28337	3515023
2017	30-34 years	12	28912	3515023
2017	35-39 years	1	17981	3918330
2017	35-39 years	2	16964	3918330
2017	35-39 years	3	18338	3918330
2017	35-39 years	4	17489	3918330
2017	35-39 years	5	17951	3918330
2017	35-39 years	6	17759	3918330
2017	35-39 years	7	18262	3918330
2017	35-39 years	8	18803	3918330
2017	35-39 years	9	18256	3918330
2017	35-39 years	10	18755	3918330
2017	35-39 years	11	17825	3918330
2017	35-39 years	12	18571	3918330
2017	40-44 years	1	4456	4701037
2017	40-44 years	2	4118	4701037
2017	40-44 years	3	4416	4701037
2017	40-44 years	4	4182	4701037
2017	40-44 years	5	4289	4701037
2017	40-44 years	6	4168	4701037
2017	40-44 years	7	4446	4701037
2017	40-44 years	8	4575	4701037
2017	40-44 years	9	4135	4701037
2017	40-44 years	10	4425	4701037
2017	40-44 years	11	4425	4701037
2017	40-44 years	12	4473	4701037
2017	45-49 years	1	133	4582229
2017	45-49 years	2	110	4582229
2017	45-49 years	3	118	4582229
2017	45-49 years	4	121	4582229
2017	45-49 years	5	138	4582229
2017	45-49 years	6	119	4582229
2017	45-49 years	7	120	4582229
2017	45-49 years	8	150	4582229
2017	45-49 years	9	112	4582229
2017	45-49 years	10	116	4582229
2017	45-49 years	11	136	4582229
2017	45-49 years	12	139	4582229
2018	Overall	1	78180	25237886
2018	Overall	2	69567	25237886
2018	Overall	3	74890	25237886
2018	Overall	4	74412	25237886
2018	Overall	5	78741	25237886
2018	Overall	6	75906	25237886
2018	Overall	7	79998	25237886
2018	Overall	8	80755	25237886
2018	Overall	9	77562	25237886
2018	Overall	10	78692	25237886
2018	Overall	11	74540	25237886
2018	Overall	12	75156	25237886
2018	15-19 years	1	798	2874987
2018	15-19 years	2	627	2874987
2018	15-19 years	3	747	2874987
2018	15-19 years	4	712	2874987
2018	15-19 years	5	722	2874987
2018	15-19 years	6	754	2874987
2018	15-19 years	7	811	2874987
2018	15-19 years	8	764	2874987
2018	15-19 years	9	790	2874987
2018	15-19 years	10	682	2874987
2018	15-19 years	11	669	2874987
2018	15-19 years	12	702	2874987
2018	20-24 years	1	6630	2926507
2018	20-24 years	2	5689	2926507
2018	20-24 years	3	6339	2926507
2018	20-24 years	4	6126	2926507
2018	20-24 years	5	6417	2926507
2018	20-24 years	6	6194	2926507
2018	20-24 years	7	6689	2926507
2018	20-24 years	8	6810	2926507
2018	20-24 years	9	6864	2926507
2018	20-24 years	10	6530	2926507
2018	20-24 years	11	6357	2926507
2018	20-24 years	12	6378	2926507
2018	25-29 years	1	19548	2999103
2018	25-29 years	2	17290	2999103
2018	25-29 years	3	18965	2999103
2018	25-29 years	4	19231	2999103
2018	25-29 years	5	20182	2999103
2018	25-29 years	6	19217	2999103
2018	25-29 years	7	20558	2999103
2018	25-29 years	8	20585	2999103
2018	25-29 years	9	20462	2999103
2018	25-29 years	10	19839	2999103
2018	25-29 years	11	18864	2999103
2018	25-29 years	12	19013	2999103
2018	30-34 years	1	28617	3433725
2018	30-34 years	2	25361	3433725
2018	30-34 years	3	27120	3433725
2018	30-34 years	4	27294	3433725
2018	30-34 years	5	28896	3433725
2018	30-34 years	6	27948	3433725
2018	30-34 years	7	28939	3433725
2018	30-34 years	8	29466	3433725
2018	30-34 years	9	28293	3433725
2018	30-34 years	10	28829	3433725
2018	30-34 years	11	27085	3433725
2018	30-34 years	12	27058	3433725
2018	35-39 years	1	18086	3809803
2018	35-39 years	2	16417	3809803
2018	35-39 years	3	17142	3809803
2018	35-39 years	4	16848	3809803
2018	35-39 years	5	18080	3809803
2018	35-39 years	6	17430	3809803
2018	35-39 years	7	18492	3809803
2018	35-39 years	8	18442	3809803
2018	35-39 years	9	17111	3809803
2018	35-39 years	10	18290	3809803
2018	35-39 years	11	17197	3809803
2018	35-39 years	12	17486	3809803
2018	40-44 years	1	4370	4559486
2018	40-44 years	2	4057	4559486
2018	40-44 years	3	4431	4559486
2018	40-44 years	4	4079	4559486
2018	40-44 years	5	4293	4559486
2018	40-44 years	6	4226	4559486
2018	40-44 years	7	4377	4559486
2018	40-44 years	8	4528	4559486
2018	40-44 years	9	3935	4559486
2018	40-44 years	10	4366	4559486
2018	40-44 years	11	4224	4559486
2018	40-44 years	12	4372	4559486
2018	45-49 years	1	131	4634275
2018	45-49 years	2	126	4634275
2018	45-49 years	3	146	4634275
2018	45-49 years	4	122	4634275
2018	45-49 years	5	151	4634275
2018	45-49 years	6	137	4634275
2018	45-49 years	7	132	4634275
2018	45-49 years	8	160	4634275
2018	45-49 years	9	107	4634275
2018	45-49 years	10	156	4634275
2018	45-49 years	11	144	4634275
2018	45-49 years	12	147	4634275
2019	Overall	1	72864	24883470
2019	Overall	2	64376	24883470
2019	Overall	3	69420	24883470
2019	Overall	4	70154	24883470
2019	Overall	5	75171	24883470
2019	Overall	6	71154	24883470
2019	Overall	7	76046	24883470
2019	Overall	8	75705	24883470
2019	Overall	9	73973	24883470
2019	Overall	10	74007	24883470
2019	Overall	11	69795	24883470
2019	Overall	12	72574	24883470
2019	15-19 years	1	675	2836353
2019	15-19 years	2	593	2836353
2019	15-19 years	3	681	2836353
2019	15-19 years	4	642	2836353
2019	15-19 years	5	630	2836353
2019	15-19 years	6	649	2836353
2019	15-19 years	7	738	2836353
2019	15-19 years	8	666	2836353
2019	15-19 years	9	681	2836353
2019	15-19 years	10	627	2836353
2019	15-19 years	11	577	2836353
2019	15-19 years	12	623	2836353
2019	20-24 years	1	6296	2933664
2019	20-24 years	2	5307	2933664
2019	20-24 years	3	6005	2933664
2019	20-24 years	4	5752	2933664
2019	20-24 years	5	6175	2933664
2019	20-24 years	6	5971	2933664
2019	20-24 years	7	6324	2933664
2019	20-24 years	8	6404	2933664
2019	20-24 years	9	6271	2933664
2019	20-24 years	10	5940	2933664
2019	20-24 years	11	5638	2933664
2019	20-24 years	12	6009	2933664
2019	25-29 years	1	18503	2939079
2019	25-29 years	2	16201	2939079
2019	25-29 years	3	17587	2939079
2019	25-29 years	4	17894	2939079
2019	25-29 years	5	19337	2939079
2019	25-29 years	6	18303	2939079
2019	25-29 years	7	19340	2939079
2019	25-29 years	8	19549	2939079
2019	25-29 years	9	19526	2939079
2019	25-29 years	10	18726	2939079
2019	25-29 years	11	17541	2939079
2019	25-29 years	12	18426	2939079
2019	30-34 years	1	26228	3341428
2019	30-34 years	2	23105	3341428
2019	30-34 years	3	24573	3341428
2019	30-34 years	4	25656	3341428
2019	30-34 years	5	27486	3341428
2019	30-34 years	6	25877	3341428
2019	30-34 years	7	27315	3341428
2019	30-34 years	8	27348	3341428
2019	30-34 years	9	26924	3341428
2019	30-34 years	10	26840	3341428
2019	30-34 years	11	25258	3341428
2019	30-34 years	12	25972	3341428
2019	35-39 years	1	17018	3717573
2019	35-39 years	2	15186	3717573
2019	35-39 years	3	16278	3717573
2019	35-39 years	4	16155	3717573
2019	35-39 years	5	17206	3717573
2019	35-39 years	6	16270	3717573
2019	35-39 years	7	17797	3717573
2019	35-39 years	8	17384	3717573
2019	35-39 years	9	16654	3717573
2019	35-39 years	10	17432	3717573
2019	35-39 years	11	16576	3717573
2019	35-39 years	12	17054	3717573
2019	40-44 years	1	4015	4381428
2019	40-44 years	2	3849	4381428
2019	40-44 years	3	4150	4381428
2019	40-44 years	4	3927	4381428
2019	40-44 years	5	4198	4381428
2019	40-44 years	6	3951	4381428
2019	40-44 years	7	4393	4381428
2019	40-44 years	8	4216	4381428
2019	40-44 years	9	3802	4381428
2019	40-44 years	10	4291	4381428
2019	40-44 years	11	4049	4381428
2019	40-44 years	12	4350	4381428
2019	45-49 years	1	129	4733945
2019	45-49 years	2	135	4733945
2019	45-49 years	3	146	4733945
2019	45-49 years	4	128	4733945
2019	45-49 years	5	139	4733945
2019	45-49 years	6	133	4733945
2019	45-49 years	7	139	4733945
2019	45-49 years	8	138	4733945
2019	45-49 years	9	115	4733945
2019	45-49 years	10	151	4733945
2019	45-49 years	11	156	4733945
2019	45-49 years	12	140	4733945
2020	Overall	1	71146	24513533
2020	Overall	2	64497	24513533
2020	Overall	3	68145	24513533
2020	Overall	4	70623	24513533
2020	Overall	5	70724	24513533
2020	Overall	6	70271	24513533
2020	Overall	7	74292	24513533
2020	Overall	8	73095	24513533
2020	Overall	9	73055	24513533
2020	Overall	10	71789	24513533
2020	Overall	11	66489	24513533
2020	Overall	12	66709	24513533
2020	15-19 years	1	627	2804572
2020	15-19 years	2	580	2804572
2020	15-19 years	3	586	2804572
2020	15-19 years	4	537	2804572
2020	15-19 years	5	605	2804572
2020	15-19 years	6	532	2804572
2020	15-19 years	7	637	2804572
2020	15-19 years	8	625	2804572
2020	15-19 years	9	567	2804572
2020	15-19 years	10	583	2804572
2020	15-19 years	11	525	2804572
2020	15-19 years	12	544	2804572
2020	20-24 years	1	5974	2903827
2020	20-24 years	2	5092	2903827
2020	20-24 years	3	5489	2903827
2020	20-24 years	4	5549	2903827
2020	20-24 years	5	5636	2903827
2020	20-24 years	6	5468	2903827
2020	20-24 years	7	5827	2903827
2020	20-24 years	8	5778	2903827
2020	20-24 years	9	5959	2903827
2020	20-24 years	10	5477	2903827
2020	20-24 years	11	5183	2903827
2020	20-24 years	12	5319	2903827
2020	25-29 years	1	18266	2934861
2020	25-29 years	2	16432	2934861
2020	25-29 years	3	17456	2934861
2020	25-29 years	4	18185	2934861
2020	25-29 years	5	18265	2934861
2020	25-29 years	6	18109	2934861
2020	25-29 years	7	19323	2934861
2020	25-29 years	8	19117	2934861
2020	25-29 years	9	19443	2934861
2020	25-29 years	10	18331	2934861
2020	25-29 years	11	17355	2934861
2020	25-29 years	12	17522	2934861
2020	30-34 years	1	25599	3224950
2020	30-34 years	2	22958	3224950
2020	30-34 years	3	24219	3224950
2020	30-34 years	4	25665	3224950
2020	30-34 years	5	25669	3224950
2020	30-34 years	6	25885	3224950
2020	30-34 years	7	26744	3224950
2020	30-34 years	8	26534	3224950
2020	30-34 years	9	26506	3224950
2020	30-34 years	10	25955	3224950
2020	30-34 years	11	23908	3224950
2020	30-34 years	12	23794	3224950
2020	35-39 years	1	16526	3649076
2020	35-39 years	2	15407	3649076
2020	35-39 years	3	16088	3649076
2020	35-39 years	4	16530	3649076
2020	35-39 years	5	16389	3649076
2020	35-39 years	6	16177	3649076
2020	35-39 years	7	17370	3649076
2020	35-39 years	8	16900	3649076
2020	35-39 years	9	16600	3649076
2020	35-39 years	10	16982	3649076
2020	35-39 years	11	15709	3649076
2020	35-39 years	12	15643	3649076
2020	40-44 years	1	4015	4201691
2020	40-44 years	2	3880	4201691
2020	40-44 years	3	4162	4201691
2020	40-44 years	4	4010	4201691
2020	40-44 years	5	3993	4201691
2020	40-44 years	6	3963	4201691
2020	40-44 years	7	4244	4201691
2020	40-44 years	8	3999	4201691
2020	40-44 years	9	3857	4201691
2020	40-44 years	10	4327	4201691
2020	40-44 years	11	3682	4201691
2020	40-44 years	12	3767	4201691
2020	45-49 years	1	139	4794556
2020	45-49 years	2	148	4794556
2020	45-49 years	3	145	4794556
2020	45-49 years	4	147	4794556
2020	45-49 years	5	167	4794556
2020	45-49 years	6	137	4794556
2020	45-49 years	7	147	4794556
2020	45-49 years	8	142	4794556
2020	45-49 years	9	123	4794556
2020	45-49 years	10	134	4794556
2020	45-49 years	11	127	4794556
2020	45-49 years	12	120	4794556
2021	Overall	1	61039	24130246
2021	Overall	2	57533	24130246
2021	Overall	3	66086	24130246
2021	Overall	4	68663	24130246
2021	Overall	5	67893	24130246
2021	Overall	6	68694	24130246
2021	Overall	7	72301	24130246
2021	Overall	8	72615	24130246
2021	Overall	9	72844	24130246
2021	Overall	10	70616	24130246
2021	Overall	11	66780	24130246
2021	Overall	12	66557	24130246
2021	15-19 years	1	456	2744766
2021	15-19 years	2	433	2744766
2021	15-19 years	3	487	2744766
2021	15-19 years	4	469	2744766
2021	15-19 years	5	456	2744766
2021	15-19 years	6	503	2744766
2021	15-19 years	7	488	2744766
2021	15-19 years	8	476	2744766
2021	15-19 years	9	501	2744766
2021	15-19 years	10	445	2744766
2021	15-19 years	11	429	2744766
2021	15-19 years	12	399	2744766
2021	20-24 years	1	4996	2907451
2021	20-24 years	2	4326	2907451
2021	20-24 years	3	4890	2907451
2021	20-24 years	4	5006	2907451
2021	20-24 years	5	4985	2907451
2021	20-24 years	6	4996	2907451
2021	20-24 years	7	5231	2907451
2021	20-24 years	8	5343	2907451
2021	20-24 years	9	5650	2907451
2021	20-24 years	10	5020	2907451
2021	20-24 years	11	4672	2907451
2021	20-24 years	12	4781	2907451
2021	25-29 years	1	16182	2928527
2021	25-29 years	2	14724	2928527
2021	25-29 years	3	16893	2928527
2021	25-29 years	4	17758	2928527
2021	25-29 years	5	17688	2928527
2021	25-29 years	6	17802	2928527
2021	25-29 years	7	18696	2928527
2021	25-29 years	8	18936	2928527
2021	25-29 years	9	19464	2928527
2021	25-29 years	10	18196	2928527
2021	25-29 years	11	16904	2928527
2021	25-29 years	12	17190	2928527
2021	30-34 years	1	21718	3134653
2021	30-34 years	2	20552	3134653
2021	30-34 years	3	23471	3134653
2021	30-34 years	4	24733	3134653
2021	30-34 years	5	24941	3134653
2021	30-34 years	6	24882	3134653
2021	30-34 years	7	26242	3134653
2021	30-34 years	8	26179	3134653
2021	30-34 years	9	26602	3134653
2021	30-34 years	10	25459	3134653
2021	30-34 years	11	24088	3134653
2021	30-34 years	12	23572	3134653
2021	35-39 years	1	14178	3585105
2021	35-39 years	2	13865	3585105
2021	35-39 years	3	15995	3585105
2021	35-39 years	4	16286	3585105
2021	35-39 years	5	15824	3585105
2021	35-39 years	6	16376	3585105
2021	35-39 years	7	17235	3585105
2021	35-39 years	8	17272	3585105
2021	35-39 years	9	16553	3585105
2021	35-39 years	10	16984	3585105
2021	35-39 years	11	16316	3585105
2021	35-39 years	12	16293	3585105
2021	40-44 years	1	3404	4054819
2021	40-44 years	2	3525	4054819
2021	40-44 years	3	4220	4054819
2021	40-44 years	4	4264	4054819
2021	40-44 years	5	3874	4054819
2021	40-44 years	6	4000	4054819
2021	40-44 years	7	4277	4054819
2021	40-44 years	8	4247	4054819
2021	40-44 years	9	3922	4054819
2021	40-44 years	10	4375	4054819
2021	40-44 years	11	4230	4054819
2021	40-44 years	12	4179	4054819
2021	45-49 years	1	105	4774925
2021	45-49 years	2	108	4774925
2021	45-49 years	3	130	4774925
2021	45-49 years	4	147	4774925
2021	45-49 years	5	125	4774925
2021	45-49 years	6	135	4774925
2021	45-49 years	7	132	4774925
2021	45-49 years	8	162	4774925
2021	45-49 years	9	152	4774925
2021	45-49 years	10	137	4774925
2021	45-49 years	11	141	4774925
2021	45-49 years	12	143	4774925
2022	Overall	1	64721	23698776
2022	Overall	2	56868	23698776
2022	Overall	3	62352	23698776
2022	Overall	4	62208	23698776
2022	Overall	5	61938	23698776
2022	Overall	6	62431	23698776
2022	Overall	7	66755	23698776
2022	Overall	8	70949	23698776
2022	Overall	9	69952	23698776
2022	Overall	10	67449	23698776
2022	Overall	11	62967	23698776
2022	Overall	12	62163	23698776
2022	15-19 years	1	410	2707726
2022	15-19 years	2	348	2707726
2022	15-19 years	3	396	2707726
2022	15-19 years	4	346	2707726
2022	15-19 years	5	373	2707726
2022	15-19 years	6	325	2707726
2022	15-19 years	7	408	2707726
2022	15-19 years	8	424	2707726
2022	15-19 years	9	440	2707726
2022	15-19 years	10	400	2707726
2022	15-19 years	11	338	2707726
2022	15-19 years	12	350	2707726
2022	20-24 years	1	4740	2890014
2022	20-24 years	2	3966	2890014
2022	20-24 years	3	4451	2890014
2022	20-24 years	4	4404	2890014
2022	20-24 years	5	4298	2890014
2022	20-24 years	6	4157	2890014
2022	20-24 years	7	4429	2890014
2022	20-24 years	8	4694	2890014
2022	20-24 years	9	4832	2890014
2022	20-24 years	10	4516	2890014
2022	20-24 years	11	4087	2890014
2022	20-24 years	12	4276	2890014
2022	25-29 years	1	17005	2921960
2022	25-29 years	2	14829	2921960
2022	25-29 years	3	16418	2921960
2022	25-29 years	4	16819	2921960
2022	25-29 years	5	16658	2921960
2022	25-29 years	6	16374	2921960
2022	25-29 years	7	17544	2921960
2022	25-29 years	8	18631	2921960
2022	25-29 years	9	18884	2921960
2022	25-29 years	10	17340	2921960
2022	25-29 years	11	15840	2921960
2022	25-29 years	12	16163	2921960
2022	30-34 years	1	23136	3060702
2022	30-34 years	2	20220	3060702
2022	30-34 years	3	22093	3060702
2022	30-34 years	4	22433	3060702
2022	30-34 years	5	22507	3060702
2022	30-34 years	6	23076	3060702
2022	30-34 years	7	24325	3060702
2022	30-34 years	8	25923	3060702
2022	30-34 years	9	25701	3060702
2022	30-34 years	10	24681	3060702
2022	30-34 years	11	23119	3060702
2022	30-34 years	12	22303	3060702
2022	35-39 years	1	15369	3514495
2022	35-39 years	2	13891	3514495
2022	35-39 years	3	14949	3514495
2022	35-39 years	4	14472	3514495
2022	35-39 years	5	14372	3514495
2022	35-39 years	6	14599	3514495
2022	35-39 years	7	15891	3514495
2022	35-39 years	8	16862	3514495
2022	35-39 years	9	16094	3514495
2022	35-39 years	10	16343	3514495
2022	35-39 years	11	15575	3514495
2022	35-39 years	12	14910	3514495
2022	40-44 years	1	3947	3914258
2022	40-44 years	2	3493	3914258
2022	40-44 years	3	3913	3914258
2022	40-44 years	4	3601	3914258
2022	40-44 years	5	3602	3914258
2022	40-44 years	6	3752	3914258
2022	40-44 years	7	4010	3914258
2022	40-44 years	8	4252	3914258
2022	40-44 years	9	3865	3914258
2022	40-44 years	10	4017	3914258
2022	40-44 years	11	3866	3914258
2022	40-44 years	12	4020	3914258
2022	45-49 years	1	114	4689621
2022	45-49 years	2	121	4689621
2022	45-49 years	3	132	4689621
2022	45-49 years	4	133	4689621
2022	45-49 years	5	128	4689621
2022	45-49 years	6	148	4689621
2022	45-49 years	7	148	4689621
2022	45-49 years	8	163	4689621
2022	45-49 years	9	136	4689621
2022	45-49 years	10	152	4689621
2022	45-49 years	11	142	4689621
2022	45-49 years	12	141	4689621
2023	Overall	1	60638	23235798
2023	Overall	2	54529	23235798
2023	Overall	3	58499	23235798
2023	Overall	4	58927	23235798
2023	Overall	5	61005	23235798
2023	Overall	6	61462	23235798
2023	Overall	7	64565	23235798
2023	Overall	8	64971	23235798
2023	Overall	9	61699	23235798
2023	Overall	10	61401	23235798
2023	Overall	11	59380	23235798
2023	Overall	12	60206	23235798
2023	15-19 years	1	357	2676694
2023	15-19 years	2	314	2676694
2023	15-19 years	3	350	2676694
2023	15-19 years	4	310	2676694
2023	15-19 years	5	345	2676694
2023	15-19 years	6	363	2676694
2023	15-19 years	7	411	2676694
2023	15-19 years	8	450	2676694
2023	15-19 years	9	392	2676694
2023	15-19 years	10	363	2676694
2023	15-19 years	11	341	2676694
2023	15-19 years	12	356	2676694
2023	20-24 years	1	4177	2868531
2023	20-24 years	2	3592	2868531
2023	20-24 years	3	3939	2868531
2023	20-24 years	4	3700	2868531
2023	20-24 years	5	3843	2868531
2023	20-24 years	6	3806	2868531
2023	20-24 years	7	4095	2868531
2023	20-24 years	8	4267	2868531
2023	20-24 years	9	4204	2868531
2023	20-24 years	10	3794	2868531
2023	20-24 years	11	3810	2868531
2023	20-24 years	12	3968	2868531
2023	25-29 years	1	15850	2912220
2023	25-29 years	2	14120	2912220
2023	25-29 years	3	15164	2912220
2023	25-29 years	4	15395	2912220
2023	25-29 years	5	15943	2912220
2023	25-29 years	6	15766	2912220
2023	25-29 years	7	16819	2912220
2023	25-29 years	8	17099	2912220
2023	25-29 years	9	16691	2912220
2023	25-29 years	10	15543	2912220
2023	25-29 years	11	15274	2912220
2023	25-29 years	12	15674	2912220
2023	30-34 years	1	21766	2993165
2023	30-34 years	2	19457	2993165
2023	30-34 years	3	21196	2993165
2023	30-34 years	4	21781	2993165
2023	30-34 years	5	22404	2993165
2023	30-34 years	6	22818	2993165
2023	30-34 years	7	23724	2993165
2023	30-34 years	8	23720	2993165
2023	30-34 years	9	22627	2993165
2023	30-34 years	10	22676	2993165
2023	30-34 years	11	21309	2993165
2023	30-34 years	12	21631	2993165
2023	35-39 years	1	14520	3431612
2023	35-39 years	2	13291	3431612
2023	35-39 years	3	13939	3431612
2023	35-39 years	4	13949	3431612
2023	35-39 years	5	14492	3431612
2023	35-39 years	6	14804	3431612
2023	35-39 years	7	15249	3431612
2023	35-39 years	8	15162	3431612
2023	35-39 years	9	14074	3431612
2023	35-39 years	10	15013	3431612
2023	35-39 years	11	14577	3431612
2023	35-39 years	12	14453	3431612
2023	40-44 years	1	3828	3805393
2023	40-44 years	2	3624	3805393
2023	40-44 years	3	3778	3805393
2023	40-44 years	4	3658	3805393
2023	40-44 years	5	3834	3805393
2023	40-44 years	6	3788	3805393
2023	40-44 years	7	4106	3805393
2023	40-44 years	8	4120	3805393
2023	40-44 years	9	3569	3805393
2023	40-44 years	10	3849	3805393
2023	40-44 years	11	3901	3805393
2023	40-44 years	12	3965	3805393
2023	45-49 years	1	140	4548183
2023	45-49 years	2	131	4548183
2023	45-49 years	3	133	4548183
2023	45-49 years	4	134	4548183
2023	45-49 years	5	144	4548183
2023	45-49 years	6	117	4548183
2023	45-49 years	7	161	4548183
2023	45-49 years	8	153	4548183
2023	45-49 years	9	142	4548183
2023	45-49 years	10	163	4548183
2023	45-49 years	11	168	4548183
2023	45-49 years	12	159	4548183
